# Supplementary material for: Prebiotic Chemistry of Phosphite: Mild Thermal Routes to Form Condensed-P Energy Currency Molecules Leading Up to the Formation of Organophosphorus Compounds
Source: Life (Basel). 2023 Mar 31;13(4):920. doi: 10.3390/life13040920 (PMC10144983; doi:10.3390/life13040920)
Supplement: Supplementary file 1 [file life-13-00920-s001.zip]

Archive with 1 entries (1 files):
- life-2289988-supplementary.pdf
